# Supplementary material for: Sustainability of global Golden Inland Waterways
Source: Nat Commun. 2020 Mar 25;11:1553. doi: 10.1038/s41467-020-15354-1 (PMC7096509; doi:10.1038/s41467-020-15354-1)
Supplement: Supplementary file 3 — Source Data [file 41467_2020_15354_MOESM3_ESM.xlsx]

## Sheet: Fig.2, Figs.S1, S2, S7-S10
RiverCode1	River Name	Continent	basin area(km2)	Long (km)	freeze-up duration (day)	T (day/year)	minimum maintenance depth (m)	reach-scale bearing capacity (108t/yr)	basin bearing capacity (BC, 108t/yr)	rank order of BC	BCI	GDP（108 $）	POP (106 person)	AIO（108 $）	rank order of GDP	GDP Index	rank order of POP	POP Index	rank order of AIO	AIO Index	SEI	HDI	Pattern
1	Rhine	Europe	220000	1232	0	360	2.6~3.5	8.85~11.05	10.55	10	0.861538	29552.5	57.3701	7871.24	3	0.969231	20	0.707692	4	0.953846	0.876923	0.926146	L-L
2	Danube	Europe	817000	2860	0	360	1.4~4.5	2.24~20.95	12.93	6	0.92	13346.5	63.8599	4382.51	5	0.938462	18	0.738462	6	0.923077	0.866667	0.818735	L-L
3	Elbe	Europe	148268	1091	45	315	2.6~3.0	7.76~7.76	7.76	20	0.707692	10401.5	25.7275	3340.32	7	0.907692	35	0.476923	10	0.861538	0.748718	0.904222	L-L
4	Rhone	Europe	100000	813	0	360	3.5~3.5	11.05~11.05	11.05	8	0.892308	5555.08	12.892	1179.9	16	0.769231	43	0.353846	30	0.553846	0.558974	0.92275	L-M
5	Loire	Europe	117000	1012	0	360	2.6~2.6	8.85~8.85	8.85	15	0.784615	5555.08	12.892	1179.9	17	0.753846	44	0.338462	31	0.538462	0.54359	0.91817	L-M
6	Oder	Europe	118861	854	120	240	1.6~2.5	2.03~3.79	2.3	43	0.353846	2502.9	17.2215	919.57	37	0.446154	39	0.415385	37	0.446154	0.435897	0.85384	M-M
7	Wisla	Europe	194424	1047	150	210	1.4~3.5	1.32~6.51	2.09	49	0.261538	3059.1	21.0485	1123.91	31	0.538462	37	0.446154	33	0.507692	0.497436	0.843369	S-M
8	Dnieper	Europe	504000	2145	90	270	1.6~4.5	2.28~15.78	5.39	27	0.6	1152.2	33.4362	496.37	48	0.276923	30	0.553846	44	0.338462	0.389744	0.763274	M-M
9	Don	Europe	425600	1950	90	270	2.0~4.0	4.26~12.96	9.63	12	0.830769	3384.71	33.246	1267.81	28	0.584615	31	0.538462	28	0.584615	0.569231	0.781521	L-M
10	Volga	Europe	1380000	3692	120	240	1.6~4.5	2.03~14.06	7.38	22	0.676923	9790.53	86.34	3656.76	8	0.892308	15	0.784615	8	0.892308	0.85641	0.791355	L-L
11	Ural	Europe	231000	2428	120	240	3.0~3.0	5.94~5.94	5.94	26	0.615385	1193.18	10.745	446.18	47	0.292308	47	0.292308	46	0.307692	0.297436	0.800666	M-S
12	Yangtze	Asia	1808500	6300	0	360	2.0~12.6	5.65~86.85	17.36	3	0.969231	35450.2	558.8	17640	2	0.984615	1	1	1	1	0.994872	0.702371	L-L
13	Pearl	Asia	453700	2400	0	360	2.0~4.5	5.65~20.95	8.7	17	0.753846	13293.8	209.55	6615.02	6	0.923077	5	0.938462	5	0.938462	0.933333	0.694307	L-L
14	Amur	Asia	1855000	2824	150	210	1.8~3.5	1.78~6.51	4.53	31	0.538462	3680.05	54.609	1770.44	24	0.646154	21	0.692308	17	0.753846	0.697436	0.762419	M-L
15	Liao	Asia	232000	1345	0	360	1.2~1.2	0.86~0.86	0.86	60	0.0923077	2481.52	39.116	1234.8	33	0.430769	28	0.584615	29	0.569231	0.528205	0.769554	S-M
16	Yellow	Asia	752546	5464	0	360	1.2~1.4	0.86~2.24	1.57	56	0.153846	7090.05	111.76	3528.01	11	0.846154	11	0.846154	9	0.876923	0.85641	0.71784	S-L
17	Red	Asia	143700	1149	0	360	2.4~3.4	5.65~8.85	7.77	19	0.723077	929.397	28.493	481.26	50	0.246154	33	0.507692	45	0.323077	0.358974	0.663127	L-M
18	Mekong	Asia	795000	4350	0	360	1.4~4.5	2.24~20.95	3.73	33	0.507692	3050.63	106.996	1535.66	32	0.523077	12	0.830769	22	0.676923	0.676923	0.635088	M-L
19	Salween	Asia	324000	2815	0	360	1.1~1.4	0.86~2.24	2.03	51	0.230769	589.881	26.548	320.66	57	0.138462	34	0.492308	53	0.2	0.276923	0.600724	S-S
20	Irrawaddy	Asia	404200	2210	0	360	2.6~2.9	8.85~8.85	8.85	16	0.769231	353.068	31.44	216.4	63	0.046154	32	0.523077	58	0.123077	0.230769	0.564275	L-S
21	Ganges	Asia	1080000	2525	0	360	1.4~3.8	2.24~11.05	6.39	25	0.630769	8959.21	554.87	4181.96	9	0.876923	2	0.984615	7	0.907692	0.923077	0.573047	M-L
22	Brahmaputra	Asia	651334	2900	0	360	1.6~2.6	3.03~8.85	4.66	28	0.584615	4719.06	263.896	2223	20	0.707692	3	0.969231	14	0.8	0.825641	0.573047	M-L
23	Godavari	Asia	312812	1465	0	360	1.4~2.6	2.24~8.85	4.31	32	0.523077	3439.59	196.35	1617.64	26	0.615385	6	0.923077	20	0.707692	0.748718	0.686749	M-L
24	Krishna	Asia	258948	1300	0	360	1.6~1.8	3.03~3.03	3.03	35	0.476923	3439.59	196.35	1617.64	27	0.6	7	0.907692	21	0.692308	0.733333	0.704491	M-L
25	Mahanadi	Asia	141600	858	0	360	1.4~1.6	2.24~3.03	2.56	41	0.384615	2293.06	130.9	1078.43	40	0.4	10	0.861538	34	0.492308	0.584615	0.566293	M-M
26	Indus	Asia	1165500	2880	0	360	1.2~2.0	0.86~5.65	2.71	40	0.4	2845.46	216.97	1304.92	34	0.492308	4	0.953846	25	0.630769	0.692308	0.602137	M-L
27	Amu	Asia	534739	2400	0	360	1.1~1.5	0.86~2.24	1.82	54	0.184615	711.223	45.1017	391.29	52	0.215385	24	0.646154	51	0.230769	0.364103	0.637832	S-M
28	Euphrates	Asia	500000	2800	0	360	0.8~1.6	0.58~3.03	0.93	58	0.123077	5909.15	77.619	2805.76	15	0.784615	16	0.769231	11	0.846154	0.8	0.689127	S-L
29	Ob	Asia	2972497	3650	210	150	1.6~3.6	1.29~4.69	2.42	42	0.369231	815.877	7.195	304.73	51	0.230769	49	0.261538	54	0.184615	0.225641	0.808322	M-S
30	Yenisei	Asia	2580000	5440	210	150	1.8~3.7	1.29~4.69	2.96	37	0.446154	652.702	5.756	243.78	56	0.153846	54	0.184615	55	0.169231	0.169231	0.791265	M-S
31	Lena	Asia	2500000	4472	240	120	1.8~2.6	1.04~3.03	2.05	50	0.246154	489.526	4.317	182.84	58	0.123077	59	0.107692	61	0.076923	0.102564	0.80046	S-S
32	Kolyma	Asia	644000	2129	240	120	2.0~2.0	1.93~1.93	1.93	53	0.2	130.54	1.1512	48.76	66	0	65	0.015385	66	0	0.005128	0.797553	S-S
33	Burdekin	Oceania	129700	886	0	360	1.1~1.1	0.86~0.86	0.86	66	0	2227.96	3.57	624.94	41	0.384615	60	0.092308	41	0.384615	0.287179	0.9573	S-S
34	Fitzroy	Oceania	142665	480	0	360	1.1~1.1	0.86~0.86	0.86	61	0.0769231	1485.31	2.38	416.63	44	0.338462	62	0.061538	48	0.276923	0.225641	0.9573	S-S
35	Flinders	Oceania	109000	1004	0	360	1.0~1.0	0.86~0.86	0.86	62	0.0615385	1485.31	2.38	416.63	45	0.323077	63	0.046154	49	0.261538	0.210256	0.9573	S-S
36	Murray-Darling	Oceania	1061469	2508	0	360	1.3~1.3	0.86~0.86	0.86	63	0.0461538	5941.22	9.52	1666.51	13	0.815385	48	0.276923	19	0.723077	0.605128	0.954846	S-M
37	Mississippi	North America	2981076	3734	0	360	2.1~13.7	5.65~86.85	11	9	0.876923	46683.5	89.572	14084.4	1	1	14	0.8	2	0.984615	0.928205	0.894041	L-L
38	Columbia	North America	668000	2000	0	360	2.1~13.4	5.65~86.85	14.03	5	0.94	7502.71	14.3955	2263.57	10	0.861538	42	0.369231	13	0.815385	0.682051	0.912049	L-L
39	Mobile	North America	110000	1245	0	360	2.7~12.2	8.85~45.35	9.83	11	0.846154	3334.54	6.398	1006.03	29	0.569231	52	0.215385	35	0.476923	0.420513	0.816405	L-M
40	St.Lawrence	North America	1344200	1197	140	220	2.4~9.1	3.48~27.96	17.22	4	0.953846	27703.6	53.3775	8429.31	4	0.953846	22	0.676923	3	0.969231	0.866667	0.932441	L-L
41	Yukon	North America	854700	3190	210	150	2.1~3.7	2.40~4.69	4.56	30	0.553846	666.908	1.2796	201.21	55	0.169231	64	0.030769	60	0.092308	0.097436	0.93041	M-S
42	Albany	North America	135200	982	0	360	1.4~1.8	2.24~3.03	2.87	38	0.430769	1257.46	2.5165	412.57	46	0.307692	61	0.076923	50	0.246154	0.210256	0.9262	M-S
43	Brazos	North America	116000	1352	0	360	1.2~1.2	0.86~0.86	0.86	64	0.0307692	3334.54	6.398	1006.03	30	0.553846	53	0.2	36	0.461538	0.405128	0.907177	S-M
44	Churchill	North America	281300	1609	150	210	1.4~1.6	1.32~1.78	1.7	55	0.169231	2694.55	5.3925	884.08	36	0.461538	57	0.138462	39	0.415385	0.338462	0.90769	S-M
45	Colorado	North America	637137	2334	0	360	1.4~1.4	2.24~2.24	2.24	44	0.338462	4851.86	10.8457	1475.2	19	0.723077	46	0.307692	23	0.661538	0.564103	0.924882	S-M
46	Fraser	North America	220000	2657	30	330	2.0~2.6	5.19~8.12	6.96	23	0.661538	2694.55	5.3925	884.08	35	0.476923	56	0.153846	38	0.430769	0.353846	0.92328	M-M
47	Nelson	North America	1072300	664	150	210	1.5~2.0	1.32~3.33	2	52	0.215385	3592.74	7.19	1178.78	25	0.630769	50	0.246154	32	0.523077	0.466667	0.916387	S-M
48	Mackenzie	North America	1805200	1738	240	120	1.8~3.7	1.04~3.78	2.16	48	0.276923	359.274	0.719	117.88	62	0.061538	66	0	64	0.030769	0.030769	0.922044	S-S
49	Amazon	South America	7050000	6992	0	360	3.6~18.0	11.05~86.85	20.47	2	0.984615	5935.28	66.46	1798.3	14	0.8	17	0.753846	16	0.769231	0.774359	0.709037	L-L
50	Rio Colorado	South America	110000	1430	0	360	1.1~1.2	0.86~0.86	0.86	59	0.107692	687.792	6.513	234.61	54	0.184615	51	0.230769	57	0.138462	0.184615	0.828947	S-S
51	Magdalena	South America	257438	1528	0	360	2.2~3.5	5.65~11.05	7.94	18	0.738462	1077.36	14.469	439.67	49	0.261538	41	0.384615	47	0.292308	0.312821	0.727075	L-S
52	Negro	South America	100010	800	0	360	1.2~1.4	0.86~2.24	0.99	57	0.138462	458.528	4.342	156.4	60	0.092308	58	0.123077	62	0.061538	0.092308	0.836788	S-S
53	Orinoco	South America	880000	2140	0	360	4.0~10.5	17.20~45.35	26.27	1	1	5394.42	50.452	2493.56	18	0.738462	23	0.661538	12	0.830769	0.74359	0.732952	L-L
54	Parana	South America	2582672	4880	0	360	1.6~6.0	3.03~26.45	11.89	7	0.907692	6497.91	58.568	1899.76	12	0.830769	19	0.723077	15	0.784615	0.779487	0.762226	L-L
55	Parnaiba	South America	344112	1400	0	360	1.5~1.5	2.24~2.24	2.24	45	0.323077	2331.9	20.6	637.07	39	0.415385	38	0.430769	40	0.4	0.415385	0.672433	S-M
56	Sao Francisco	South America	641000	2830	0	360	1.8~4.0	3.03~17.20	9.35	14	0.8	4663.79	41.2	1274.15	21	0.692308	26	0.615385	26	0.615385	0.641026	0.715227	L-M
57	Tocantins	South America	749200	2450	0	360	1.8~4.5	3.03~20.95	9.36	13	0.815385	4663.79	41.2	1274.15	22	0.676923	27	0.6	27	0.6	0.625641	0.729511	L-M
58	Uruguay	South America	365000	1838	0	360	2.0~3.5	5.65~11.05	6.68	24	0.646154	1779.1	15.0346	536.39	42	0.369231	40	0.4	43	0.353846	0.374359	0.790465	M-M
59	Congo	Afirca	4014500	4700	0	360	1.6~3.5	3.03~11.05	4.6	29	0.569231	696.725	98.7227	383.57	53	0.2	13	0.815385	52	0.215385	0.410256	0.457419	M-M
60	Nile	Afirca	3400000	6853	0	360	1.4~2.3	2.24~5.65	3.59	34	0.492308	2930.99	165.073	1418.02	38	0.507692	9	0.876923	24	0.646154	0.676923	0.485877	M-L
61	Niger	Afirca	2117700	4180	0	360	1.4~6.0	2.24~26.45	7.52	21	0.692308	4105.45	177.038	1742.47	23	0.661538	8	0.892308	18	0.738462	0.764103	0.467539	L-L
62	Orange	Afirca	973000	2200	0	360	1.2~1.2	0.86~0.86	0.86	65	0.0153846	1750.33	23.2856	551.64	43	0.353846	36	0.461538	42	0.369231	0.394872	0.663124	S-M
63	Zambezi	Afirca	1390000	2574	0	360	1.6~1.6	3.03~3.03	3.03	36	0.461538	445.8	44.731	207.06	61	0.076923	25	0.630769	59	0.107692	0.271795	0.535253	M-S
64	Senegal	Afirca	337000	1086	0	360	1.4~1.4	2.24~2.24	2.24	46	0.307692	138.297	12.6219	64.9	65	0.015385	45	0.323077	65	0.015385	0.117949	0.475365	S-S
65	Cuanza	Afirca	156000	965	0	360	1.5~1.5	2.24~2.24	2.24	47	0.292308	207.554	5.572	122.17	64	0.030769	55	0.169231	63	0.046154	0.082051	0.533	S-S
66	Volta	Afirca	407093	1500	0	360	1.5~1.7	2.24~3.03	2.73881	39	0.415385	476.64	38.4495	238.79	59	0.107692	29	0.569231	56	0.153846	0.276923	0.486509	M-S

## Sheet: Fig.3
a, L-L: Mississippi						b, L-L Rhine						c, L-L: Volga
Time	bearing capacity (BC, Mt/yr)	freight transport volume (TN, Mt/yr)	consistency index (CI)			Time	bearing capacity (BC, Mt/yr)	freight transport volume (TN, Mt/yr)	consistency index (CI)			Time	bearing capacity (BC, Mt/yr)	freight transport volume (TN, Mt/yr)	consistency index (CI)
1860	226.2	14.6807	0.0649014			1860	199.2	19.3271	0.0970236			1890	123.45	23.3911	0.189478
1870	256.36	17.8186	0.0695063			1870	225.76	23.4858	0.10403			1900	139.91	28.4075	0.203041
1880	286.52	24.3417	0.0849565			1880	252.32	27.3854	0.108535			1910	156.37	34.9285	0.223371
1890	316.68	30.6243	0.0967041			1890	278.88	32.9079	0.118			1920	189.29	24.1425	0.127543
1900	361.92	42.9405	0.118646			1900	305.44	41.2209	0.134956			1930	230.44	48.9316	0.21234
1910	407.16	62.3014	0.153015			1910	332	51.6822	0.155669			1940	296.28	63.7142	0.215047
1920	452.4	81.3085	0.179727			1920	371.84	42.1188	0.113271			1950	378.58	92.3858	0.244032
1930	633.36	107.911	0.170378			1930	464.8	50.0247	0.107626			1960	493.8	196.163	0.397251
1940	829.4	141.239	0.17029			1940	571.04	68.8537	0.120576			1970	641.94	366.64	0.571144
1950	980.2	195.396	0.199343			1950	690.56	64.7263	0.0937302			1980	748.93	529.964	0.707628
1960	1085.76	265.517	0.244545			1960	823.36	130.971	0.159069			1989	747.284	595	0.796217
1970	1131	371.602	0.328561			1970	929.6	205.153	0.22069			1990	744.815	455.77	0.611924
1980	1123.46	441.5	0.392982			1980	1035.84	265.173	0.255998			1995	743.169	91.2301	0.122758
1990	1115.92	467.68	0.419098			1990	1042.48	291.527	0.279648			2000	740.7	60.5671	0.0817701
2000	1108.38	484.019	0.436691			2000	1049.12	335.411	0.319707			2005	738.231	63.5433	0.0860751
2010	1100.84	492.016	0.446946			2010	1049.12	341.873	0.325867			2010	736.585	66.6657	0.0905065
2015	1093.3	497.278	0.454842			2015	1051.78	345.823	0.328799			2015	732.47	69.1489	0.0944051
2020	1085.76	502.597	0.462899			2020	1042.48	349.818	0.335563			2020	724.24	76.6485	0.104644
2030	1078.22	509.78	0.472797			2030	1035.84	353.261	0.341039			2030	724.24	82.072	0.112048
2040	1070.68	516.549	0.482449			2040	1029.2	357.988	0.347831			2040	720.125	87.5132	0.119477
2050	1063.14	523.512	0.492421			2050	1022.56	362.778	0.354774			2050	716.01	92.1221	0.125769
d, L-L: Yangtze						e, L-L: Pearl						f, L-L: Amazon
Time	bearing capacity (BC, Mt/yr)	freight transport volume (TN, Mt/yr)	consistency index (CI)			Time	bearing capacity (BC, Mt/yr)	freight transport volume (TN, Mt/yr)	consistency index (CI)			Time	bearing capacity (BC, Mt/yr)	freight transport volume (TN, Mt/yr)	consistency index (CI)
1950	518	2.91815	0.00563349			1950	296.34	1.83	0.00617534			1950	1812.48	5.37061	0.00296313
1960	569.8	23.2149	0.0407422			1960	336.75	20.84	0.0618857			1960	1840.8	7.92394	0.00430462
1970	621.6	35.7595	0.0575282			1970	377.16	46.44	0.123131			1970	1869.12	11.8977	0.0063654
1980	725.2	45.6954	0.0630108			1980	431.04	64.58	0.149824			1980	1897.44	22.6541	0.0119393
1990	854.7	112.404	0.131513			1990	498.39	107.18	0.215052			1990	1925.76	24.5964	0.0127723
2000	1036	400.866	0.386936			2000	565.74	196.673	0.347639			2000	1954.08	31.2739	0.0160044
2005	1243.2	796.832	0.640952			2005	633.09	259.491	0.40988			2010	1982.4	46.46	0.0234362
2010	1502.2	1501.81	0.999738			2010	740.85	330.081	0.445544			2015	2039.04	51.92	0.025463
2015	1735.3	2229.37	0.999			2015	868.815	737.478	0.848832			2020	2067.36	63.4927	0.0307119
2020	1916.6	2964.59	0.999			2020	969.84	1073.84	0.999			2030	2095.68	82.5171	0.0393748
2030	2020.2	3979.7	0.999			2030	1037.19	1441.54	0.999			2040	2124	100.553	0.0473415
2040	2033.15	4428.4	0.999			2040	1057.39	1604.07	0.999			2050	2152.32	111.073	0.0516063
2050	2046.1	4565.34	0.999			2050	1061.44	1653.67	0.999
g, M-L: Ganges						h, L-M: Rhone.						i, M-M: Congo
Time	bearing capacity (BC, Mt/yr)	freight transport volume (TN, Mt/yr)	consistency index (CI)			Time	bearing capacity (BC, Mt/yr)	freight transport volume (TN, Mt/yr)	consistency index (CI)			Time	bearing capacity (BC, Mt/yr)	freight transport volume (TN, Mt/yr)	consistency index (CI)
1950	367.78	0.184239	0.000500948			1860	165.75	0.498396	0.00300691			1950	399	0.641452	0.00160765
1960	375.661	0.205254	0.00054638			1870	187.85	0.504711	0.00268678			1960	413.25	0.9475	0.0022928
1970	380.915	0.220915	0.000579958			1880	209.95	0.562948	0.00268134			1970	427.5	1.31361	0.00307276
1980	394.05	0.240072	0.000609242			1890	232.05	0.630893	0.00271878			1980	433.2	1.43318	0.00330836
1990	420.32	0.35149	0.000836244			1900	254.15	0.740809	0.00291485			1990	441.75	1.4678	0.00332269
2000	472.86	0.595968	0.00126035			1910	276.25	0.790473	0.00286144			2000	427.5	1.44301	0.00337545
2005	525.4	1.23933	0.00235882			1920	309.4	0.739927	0.00239149			2005	441.75	1.48246	0.00335589
2010	577.94	2.22155	0.0038439			1930	386.75	0.943557	0.00243971			2010	456	1.523	0.00333991
2015	638.361	3.92629	0.00615058			1940	497.25	0.876083	0.00176186			2015	470.25	1.67387	0.00435831
2020	683.02	16.0332	0.0234739			1950	718.25	1.14036	0.00158769			2020	484.5	2.0495	0.00643473
2030	788.1	38.4486	0.0487864			1960	861.9	1.93403	0.00224392			2030	570	3.11762	0.0101163
2040	814.37	48.2362	0.0592313			1970	994.5	3.3503	0.00336883			2040	655.5	5.76629	0.0185531
2050	840.64	52.5678	0.0625331			1980	1049.75	4.49175	0.00427887			2050	741	12.1615	0.0164123
						1990	1060.8	4.89722	0.00461653
						2000	1071.85	5.81781	0.00542782
						2010	1082.9	6.24701	0.00576878
						2015	1093.95	6.36281	0.00581636
						2020	1082.9	6.45701	0.0059627
						2030	1071.85	6.54079	0.00610233
						2040	1060.8	6.61706	0.0062378
						2050	1049.75	6.71296	0.00639482

## Sheet: Fig.4_a&b, Fig.S13, Fig. S14
GIW No.	River Name	BC (108 t/yr)	reach-scale idealized bearing capacity (108 t/yr)	IBC (108 t/yr)	exploitation ratio (ER, %)	reach-scale exploitation ratio (%)	2015 GDP per capita (US$)	industrialization stage
1	Rhine	10.5488	11.05~17.2	13.2881	79.3847	64~100	45727.6	6
2	Danube	15.1377	5.65~45.35	20.043	75.5261	40~82	20899.6	5
3	Elbe	7.7589	7.76	7.7589	100	100	40429.3	5
4	Rhone	11.05	11.05	11.05	100	100	38448	6
5	Loire	8.85	8.85	8.85	100	100	38448	6
6	Oder	2.29579	2.03~5.94	2.61574	87.7684	64~100	14533.6	5
7	Dnieper	5.38998	4.26~15.78	6.62961	81.3016	54~100	3445.97	5
8	Don	9.62982	4.26~15.78	10.8185	89.0123	82~100	10180.8	5
9	Volga	7.37766	5.94~17.75	8.22542	89.6934	34~100	11339.5	5
10	Yangtze	17.3647	11.05~86.85	25.9038	67.0353	10~100	6493.54	4
11	Pearl	8.70134	8.85~26.45	13.4722	64.5875	51~81	6493.54	4
12	Amur	4.53489	6.51~15.58	11.1589	40.6392	27~51	6738.91	4
13	Red	7.77427	17.2	17.2	45.1993	33~52	3261.84	3
14	Mekong	3.72607	8.85~45.35	13.5059	27.5885	20~46	2851.17	3
15	Ganges	6.39063	8.85~86.85	26.2706	24.3262	13~51	2042.99	3
16	Brahmaputra	4.66023	11.05~20.95	14.4518	32.2467	14~51	1788.23	3
17	Godavari	4.3129	11.05~20.95	14.1547	30.4699	20~42	1751.77	3
18	Krishna	3.03	11.05	11.05	27.4208	27	1751.77	3
19	Mahanadi	2.56217	11.05	11.05	23.1871	20~27	1751.77	3
20	Indus	2.70894	8.85~20.95	12.231	22.1482	10~27	1311.45	3
21	Mississippi	10.9968	8.85~86.85	15.0826	72.9104	33~100	52591	6
22	Columbia	14.025	8.85~86.85	20.2269	69.3385	27~100	52118.4	6
23	Mobile	9.82514	11.05~45.35	13.7407	71.5042	42~100	51118.4	6
24	St.Lawrence	17.2223	5.46~27.96	27.9373	61.6462	58~100	51901.3	6
25	Fraser	6.96001	8.12~15.79	12.7527	54.5769	51~64	51901.3	6
26	Amazon	20.4665	26.45~86.85	56.6351	36.1375	13~100	8930.61	5
27	Orinoco	26.2712	45.35~86.85	58.7232	44.7374	38~52	10692.2	5
28	Parana	11.8938	11.05~45.35	23.4367	50.7485	27~58	11094.6	5
29	Sao Francisco	9.34769	8.85~20.95	12.4485	75.091	34~100	11319.9	5
30	Tocantins	9.35843	8.85~26.45	16.3938	57.0851	33~79	11283.4	5
31	Uruguay	6.68494	17.2~26.45	18.9728	35.2343	33~42	11833.4	5
32	Congo	4.60273	11.05~86.85	28.5067	16.1462	13~27	705.739	3
33	Nile	3.58679	8.85~11.05	9.53658	37.6109	25~51	1775.57	2
34	Niger	7.52266	8.85~45.35	18.0767	41.6151	20~58	2318.97	2

## Sheet: Fig.4_c
Rhine					Rhone
Year	ER (%)	freight volume (Mt/yr)	freight volume growth rate (%)		Year	ER (%)	freight volume (Mt/yr)	freight volume growth rate (%)
1950	52	64.7263			1940	45	0.876083
1960	62	130.971	7.30242		1950	65	1.14036	2.67146
1970	70	205.153	4.59		1960	78	1.93403	5.42464
1980	78	265.173	2.59949		1970	90	3.3503	5.64816
1990	78.5	291.527	0.952		1980	95	4.49175	2.97533
2000	79	335.411	1.41212		1990	96	4.89722	0.868
2010	79	341.873	0.191		2000	97	5.81781	1.73749
2015	79	345.823	0.23		2010	98	6.24701	0.714337
					2015	100	6.36281	0.368
Mississippi					Volga
Year	ER (%)	freight volume (Mt/yr)	freight volume growth rate (%)		Year	ER (%)	freight volume (Mt/yr)	freight volume growth rate (%)
1940	55	141.239			1950	46	92.3858
1950	65	195.396	3.29903		1960	60	196.163	7.82045
1960	70	265.517	3.114		1970	78	366.64	6.45408
1970	71	371.602	3.41859		1980	88	529.964	3.753
1980	71.5	441.5	1.73847		1989	88.9	595	2.275
1990	72	467.68	0.577718		1990	89	455.77	-23.4
2000	72.5	484.019	0.344		1995	89.3	105.165	-25.4196
2010	72.5	492.016	0.164		2000	89.5	83.7436	-4.45315
2015	72.5	497.278	0.213		2005	89.7	87.8586	0.964
					2010	90.1	92.1759	0.964
					2015	90.3	95.879	0.790889
Yangtze
Year	ER (%)	freight volume (Mt/yr)	freight volume growth rate (%)
2000	40	400.866
2005	48	796.832	14.7291
2010	58	1501.81	13.514
2015	67	2229.37	8.22152

## Sheet: Fig.4_d
Rivercode	River Name	Reach	Exploitation ratio at reach scale (%)	Year	EcologicalStatusOrPotentialValue	Ecological status
1	Rhine	Mainstram	64.2442	2016	4	poor
1	Rhine		64.2442	2016	4	poor
1	Rhine		64.2442	2016	4	poor
1	Rhine		64.2442	2016	4	poor
1	Rhine		100	2016	4	poor
1	Rhine		100	2016	4	poor
1	Rhine	Mosel	80.0905	2016	4	poor
1	Rhine		80.0905	2016	4	poor
1	Rhine	MAIN - HESSEN	80.0905	2016	4	poor
1	Rhine		80.0905	2016	4	poor
1	Rhine	NECKAR (BW) AB KOCHER (TBG 49)	80.0905	2016	4	poor
1	Rhine		64.2442	2016	3	moderate
1	Rhine		64.2442	2016	3	moderate
1	Rhine		100	2016	3	moderate
1	Rhine		100	2016	3	moderate
1	Rhine		100	2016	3	moderate
1	Rhine		100	2016	3	moderate
1	Rhine		100	2016	3	moderate
1	Rhine		100	2016	3	moderate
1	Rhine		80.0905	2016	3	moderate
1	Rhine		80.0905	2016	3	moderate
1	Rhine		80.0905	2016	3	moderate
1	Rhine		80.0905	2016	3	moderate
1	Rhine		80.0905	2016	3	moderate
1	Rhine		80.0905	2016	3	moderate
1	Rhine		80.0905	2016	3	moderate
2	Danube		82.1002	2016	5	bad
2	Danube		100	2016	5	bad
2	Danube		100	2016	5	bad
2	Danube		100	2016	5	bad
2	Danube		100	2016	5	bad
2	Danube		100	2016	5	bad
2	Danube		100	2016	5	bad
2	Danube		100	2016	5	bad
2	Danube		100	2016	5	bad
2	Danube		100	2016	5	bad
2	Danube	SIó ALSó	100	2016	5	bad
2	Danube		82.1002	2016	4	poor
2	Danube		64.2442	2016	4	poor
2	Danube	SAVA	100	2016	4	poor
2	Danube		100	2016	4	poor
2	Danube		100	2016	4	poor
2	Danube		100	2016	4	poor
2	Danube		100	2016	4	poor
2	Danube	DRAVA	100	2016	4	poor
2	Danube		100	2016	4	poor
2	Danube		100	2016	4	poor
2	Danube		100	2016	4	poor
2	Danube		100	2016	4	poor
2	Danube		100	2016	4	poor
2	Danube	VáH	63.8418	2016	4	poor
2	Danube		63.8418	2016	4	poor
2	Danube	Mainstram	46.1963	2016	3	moderate
2	Danube		46.1963	2016	3	moderate
2	Danube		82.1002	2016	3	moderate
2	Danube		82.1002	2016	3	moderate
2	Danube		64.2442	2016	3	moderate
2	Danube		64.2442	2016	3	moderate
2	Danube		64.2442	2016	3	moderate
2	Danube		64.2442	2016	3	moderate
2	Danube		64.2442	2016	3	moderate
2	Danube		64.2442	2016	3	moderate
2	Danube		64.2442	2016	3	moderate
2	Danube		64.2442	2016	3	moderate
2	Danube		64.2442	2016	3	moderate
2	Danube		64.2442	2016	3	moderate
2	Danube		64.2442	2016	3	moderate
2	Danube		64.2442	2016	3	moderate
2	Danube		64.2442	2016	3	moderate
2	Danube		64.2442	2016	3	moderate
2	Danube		64.2442	2016	3	moderate
2	Danube		64.2442	2016	3	moderate
2	Danube		64.2442	2016	3	moderate
2	Danube		64.2442	2016	3	moderate
2	Danube		64.2442	2016	3	moderate
2	Danube		64.2442	2016	3	moderate
2	Danube		64.2442	2016	3	moderate
2	Danube		64.2442	2016	3	moderate
2	Danube	TISZA	63.8418	2016	3	moderate
2	Danube		63.8418	2016	3	moderate
2	Danube		63.8418	2016	3	moderate
2	Danube		63.8418	2016	3	moderate
2	Danube		63.8418	2016	3	moderate
2	Danube		63.8418	2016	3	moderate
2	Danube		63.8418	2016	3	moderate
2	Danube		63.8418	2016	3	moderate
2	Danube		63.8418	2016	3	moderate
2	Danube		64.2442	2016	2	good
3	Elbe		100	2016	4	poor
3	Elbe		100	2016	4	poor
3	Elbe		100	2016	4	poor
3	Elbe		100	2016	4	poor
3	Elbe		100	2016	4	poor
3	Elbe		100	2016	4	poor
3	Elbe		100	2016	4	poor
3	Elbe		100	2016	4	poor
3	Elbe		100	2016	4	poor
3	Elbe		100	2016	4	poor
3	Elbe		100	2016	4	poor
3	Elbe		100	2016	4	poor
3	Elbe		100	2016	4	poor
3	Elbe		100	2016	4	poor
3	Elbe		100	2016	4	poor
3	Elbe		100	2016	3	moderate
3	Elbe		100	2016	3	moderate
4	Rhone		100	2016	5	bad
4	Rhone		100	2016	3	moderate
4	Rhone		100	2016	3	moderate
4	Rhone		100	2016	3	moderate
4	Rhone		100	2016	3	moderate
4	Rhone		100	2016	3	moderate
4	Rhone		100	2016	3	moderate
4	Rhone		100	2016	3	moderate
5	Loire		100	2010	3	moderate
5	Loire		63.8418	2016	2	good
5	Loire		63.8418	2016	2	good
6	Oder		63.8418	2016	4	poor
6	Oder		63.8418	2016	4	poor
6	Oder		100	2016	4	poor
6	Oder		100	2016	4	poor
6	Oder		100	2016	4	poor
6	Oder		100	2016	4	poor
6	Oder		100	2016	4	poor
6	Oder		100	2016	4	poor
6	Oder	MASZóWEK (KANA? MASZóWEK)	100	2016	4	poor
6	Oder		100	2016	4	poor
6	Oder		100	2016	4	poor
6	Oder		100	2016	4	poor
6	Oder		100	2016	4	poor
6	Oder		63.8418	2016	3	moderate
6	Oder		100	2016	3	moderate
6	Oder		100	2016	3	moderate
6	Oder		100	2016	3	moderate
6	Oder		100	2016	3	moderate

## Sheet: Fig.5
GIW No.	RiverName	Pattern	2015Stage	ER (%)	fragmentation index (FI)	wetland dis-connectivity index (WDI)	fraction of impervious surfaces (FIS)	flow disruption index (FDI)	fish richness index (FRI)	proportion of non-native fish (PNF)	FI / FI0	WDI / WDI0	FIS / FIS0	FDI / FDI0	FRI / FRI0	PNF / PNF0	ecological pressure index (EPI)
1	Rhine	9	3	79.3847	0.0715826	0.127819	0.910946	0.261296	0.0394225	0.375	0.119304	0.426062	1.0717	0.401994	1.01113	0.9375	0.661283
2	Danube	9	2	72.4998	0.0766947	0.131381	0.804534	0.411105	0.0616324	0.196429	0.127824	0.437936	0.946511	0.63247	0.987755	0.491071	0.603928
3	Elbe	9	3	100	0.0171089	0.0902408	0.87533	0.609819	0.0338701	0.209677	0.0285149	0.300803	1.0298	0.938183	1.01698	0.524194	0.639746
4	Rhone	8	3	100	0.0172911	0.07424	0.836918	0.284453	0.0360911	0.333333	0.0288184	0.247467	0.984609	0.43762	1.01464	0.833333	0.591081
5	Loire	8	3	100	0.0302278	0.275313	0.81317	0.226966	0.0316491	0.396552	0.0503797	0.917711	0.95667	0.349178	1.01932	0.991379	0.714106
6	Oder	6	2	87.7684	0.095914	0.0120967	0.823207	0.488635	0.0372016	0.205882	0.159857	0.0403222	0.968478	0.751747	1.01347	0.514706	0.574764
7	Dnieper	6	2	81.3016	0.591907	0.28801	0.648302	0.610169	0.0433093	0.126582	0.986511	0.960032	0.762708	0.938721	1.00704	0.316456	0.828578
8	Don	8	2	89.0123	0.188164	0.0852567	0.631921	0.619548	0.042754	0.192308	0.313607	0.284189	0.743436	0.95315	1.00763	0.480769	0.630463
9	Volga	9	2	89.6934	0.601657	0.142634	0.563617	0.564437	0.0521932	0.294737	1.00276	0.475446	0.663079	0.868365	0.997691	0.736842	0.790698
10	Yangtze	9	2	67.0353	0.0341385	0.228495	0.694887	0.483633	0.19156	0.017341	0.0568976	0.76165	0.817514	0.74405	0.850989	0.0433526	0.545742
11	Pearl	9	2	64.5875	0.0967806	0.147679	0.807448	0.37246	0.0677401	0.0162602	0.161301	0.492264	0.949939	0.573015	0.981326	0.0406504	0.533083
12	Amur	7	2	40.6392	0.0511507	0.195891	0.29068	0.697848	0.0682954	0.0806452	0.0852512	0.652971	0.341977	1.07361	0.980742	0.201613	0.556028
13	Red	8	1	45.1993	0	0.0534844	0.682142	0.124157	0.0677401	0.170732	0	0.178281	0.80252	0.191011	0.981326	0.426829	0.429995
14	Mekong	7	1	27.5885	0.0412166	0.244296	0.553421	0.325181	0.397557	0.0362622	0.0686943	0.81432	0.651084	0.500278	0.634151	0.0906555	0.459864
15	Ganges	7	1	24.3262	0.010059	0.549259	0.829851	0.507965	0.166574	0.0631229	0.016765	1.83086	0.976295	0.781485	0.87729	0.157807	0.773418
16	Brahmaputra	7	1	32.2467	0	0.315741	0.44729	0.034738	0.0233204	0.0465116	0	1.05247	0.526224	0.0534431	1.02808	0.116279	0.46275
17	Godavari	7	1	30.4699	0	0.222979	0.8489	0.548792			0	0.743265	0.998706	0.844296	1.05263	0	0.606483
18	Krishna	7	1	27.4208	0	0.408576	0.913723	0.680106	0.0649639	0.110169	0	1.36192	1.07497	1.04632	0.984249	0.275424	0.79048
19	Mahanadi	6	1	23.1871	0	0.068287	0.843952	0.45692			0	0.227623	0.992885	0.702954	1.05263	0	0.496016
20	Indus	7	1	22.1482	0	0.290243	0.554012	0.696855	0.0832871	0.0662252	0	0.967477	0.651778	1.07209	0.964961	0.165563	0.636977
21	Mississippi	9	3	72.9104	0.0635145	0.290454	0.603922	0.499579	0.147696	0.0898876	0.105857	0.96818	0.710497	0.768584	0.897162	0.224719	0.6125
22	Columbia	9	3	69.3385	0.019889	0.16327	0.381622	0.634355	0.040533	0.378378	0.0331483	0.544233	0.448967	0.975931	1.00997	0.945946	0.659698
23	Mobile	8	3	71.5042	0.17001	0.145352	0.752	0.388288	0.110494	0.045	0.283349	0.484508	0.884706	0.597366	0.936322	0.1125	0.549792
24	St. Lawrence	9	3	61.6462	0.0489419	0.131167	0.51081	0.298927	0.0882843	0.2	0.0815698	0.437224	0.600953	0.459888	0.959701	0.5	0.506556
25	Fraser	6	3	54.5769	0	0.0464736	0.195298	0.44272	0.0277624	0.235294	0	0.154912	0.229762	0.681108	1.02341	0.588235	0.446237
26	Amazon	9	2	36.1375	0	0.109697	0.127795	0.115582	1	0.00221976	0	0.365655	0.150347	0.177818	0	0.00554939	0.116562
27	Orinoco	9	2	44.7374	0	0.244228	0.24147	0.398937	0.519156	0	0	0.814094	0.284082	0.613749	0.506152	0	0.369679
28	Parana	9	2	50.7485	0.0747118	0.161512	0.394774	0.509297	0.378679	0.011713	0.12452	0.538374	0.464439	0.783533	0.654023	0.0292826	0.432362
29	Sao Francisco	8	2	75.091	0.0215247	0.27243	0.386935	0.5247	0.117157	0	0.0358745	0.908101	0.455217	0.807231	0.929308	0	0.522622
30	Tocantins	8	2	57.0851	0.0346432	0.242826	0.253733	0.571979	0.161022	0	0.0577387	0.809419	0.298509	0.879967	0.883135	0	0.488128
31	Uruguay	6	2	35.2343	0	0.226567	0.460693	0.247081	0.145475	0.00380228	0	0.755225	0.541991	0.380124	0.8995	0.0095057	0.431058
32	Congo	6	1	16.1462	0	0.239231	0.318653	0.0826981	0.443642	0.0075	0	0.797436	0.374886	0.127228	0.58564	0.01875	0.317323
33	Nile	7	1	37.6109	0.135641	0.282293	0.441493	0.645792	0.0744031	0	0.226068	0.940977	0.519404	0.993526	0.974313	0	0.609048
34	Niger	9	1	41.6151	0.0250601	0.39139	0.527476	0.333999	0.153248	0	0.0417669	1.30463	0.62056	0.513844	0.891318	0	0.56202

## Sheet: Fig.6_a, Figs.S4, S5, S12
GIW No.	River Name	Development stage	CI	ER	EPI	EEI	SCI	SER	SEEI,EPI	sustatinbility index (SI)
1	Rhine	3	0.328799	0.792	0.661283	9755.51	0.792556	0.997156	1	0.929904
2	Danube	2	0.0290849	0.75	0.603928	5399.23	0.360154	0.9896	0.727273	0.692342
3	Elbe	3	0.025057	0.975	0.639746	7758.53	0.354997	0.906331	0.909091	0.723473
4	Rhone	3	0.00581636	0.99	0.591081	9117.38	0.330899	0.890956	0.969697	0.730517
5	Loire	3	0.00149361	0.975	0.714106	9117.38	0.32561	0.906331	0.939394	0.723778
6	Oder	2	0.00982455	0.878	0.574764	3121.74	0.335844	0.978573	0.515152	0.609856
7	Dnieper	2	0.0120589	0.813	0.828578	1121.8	0.338618	0.996829	0.030303	0.45525
8	Don	2	0.00933385	0.89	0.630463	2018.18	0.335237	0.972427	0.454545	0.587403
9	Volga	2	0.0944051	0.89	0.790698	2102.62	0.448665	0.972427	0.393939	0.60501
10	Yangtze	2	0.999	0.67	0.545742	1595.5	0.606439	0.94605	0.30303	0.618506
11	Pearl	2	0.848832	0.645	0.533083	1595.5	0.821897	0.925218	0.333333	0.693483
12	Amur	2	0.0303245	0.406	0.556028	1653.08	0.361749	0.614	0.363636	0.446462
13	Red	1	0.233618	0.45	0.429995	1271.44	0.655645	0.680137	0.151515	0.495766
14	Mekong	1	0.357677	0.276	0.459864	1446.55	0.83015	0.422867	0.242424	0.49848
15	Ganges	1	0.00615058	0.243	0.773418	1423.25	0.33131	0.378259	0.0606061	0.256725
16	Brahmaputra	1	0.00690766	0.322	0.46275	1466.76	0.332241	0.488381	0.272727	0.36445
17	Godavari	1	0.00121404	0.305	0.606483	1463.3	0.32527	0.463777	0.181818	0.323622
18	Krishna	1	0.00128069	0.275	0.79048	1463.3	0.325351	0.421483	0.0909091	0.279248
19	Mahanadi	1	0.0157223	0.23	0.496016	1463.3	0.343193	0.361331	0.212121	0.305549
20	Indus	1	0.00185832	0.22	0.636977	1417.91	0.326055	0.348576	0.121212	0.265281
21	Mississippi	3	0.454842	0.725	0.6125	6064.99	0.933799	0.979977	0.787879	0.900552
22	Columbia	3	0.035465	0.69	0.659698	6064.99	0.3684	0.960347	0.757576	0.695441
23	Mobile	3	0.0566769	0.715	0.549792	6064.99	0.396473	0.97509	0.818182	0.729915
24	St. Lawrence	3	0.0210769	0.616	0.506556	6079.25	0.349939	0.897226	0.848485	0.69855
25	Fraser	3	0.0356646	0.575	0.446237	6212.19	0.36866	0.851419	0.878788	0.699622
26	Amazon	2	0.025463	0.36	0.116562	3215.17	0.4566	0.7528	0.666667	0.625356
27	Orinoco	2	0.0014042	0.447	0.369679	4098.61	0.325501	0.67567	0.69697	0.566047
28	Parana	2	0.00873861	0.507	0.432362	3486.01	0.334501	0.762673	0.545455	0.547543
29	Sao Francisco	2	8.47735e-05	0.75	0.522622	3820.66	0.323897	0.989594	0.575758	0.62975
30	Tocantins	2	0.0270383	0.57	0.488128	3820.66	0.357529	0.845387	0.606061	0.602992
31	Uruguay	2	0.000658182	0.35	0.431058	3899.08	0.324594	0.529692	0.636364	0.496883
32	Congo	1	0.00435831	0.165	0.317323	781.499	0.32911	0.282882	0	0.203997
33	Nile	1	0.0103405	0.376	0.609048	2146.01	0.336484	0.568674	0.484848	0.463335
34	Niger	1	0.0322786	0.416	0.56202	1897.65	0.36427	0.629111	0.424242	0.472541

## Sheet: Fig.6_b
GIW No.	River Name	Development stage	CI	ER	EPI	EEI	SCI	SER	SEEI,EPI	sustatinbility index (SI)
1	Rhine	3	0.344919	0.792	0.661283	14320.3	0.81385	0.997156	1	0.937002
2	Danube	3	0.0362177	0.75	0.603928	10154.8	0.369379	0.989594	0.757576	0.705516
3	Elbe	3	0.0259788	0.975	0.639746	11661.6	0.356174	0.906331	0.909091	0.723865
4	Rhone	3	0.00613644	0.99	0.591081	13129.9	0.331292	0.890956	0.969697	0.730648
5	Loire	3	0.00157581	0.975	0.714106	13129.9	0.325711	0.906331	0.939394	0.723812
6	Oder	3	0.0157589	0.878	0.574764	6125.25	0.343239	0.978573	0.515152	0.612321
7	Dnieper	2	0.032332	0.813	0.828578	2456.84	0.364339	0.996829	0.030303	0.463824
8	Don	2	0.0114628	0.89	0.630463	3975.41	0.337877	0.972427	0.454545	0.588283
9	Volga	2	0.125769	0.89	0.790698	4096.02	0.493889	0.972427	0.363636	0.609984
10	Yangtze	3	0.999	0.67	0.545742	3668.57	0.606439	0.94605	0.424242	0.65891
11	Pearl	3	0.999	0.645	0.533083	3436.51	0.606439	0.925218	0.333333	0.621663
12	Amur	3	0.0601216	0.406	0.556028	3262.04	0.401123	0.614	0.30303	0.439384
13	Red	2	0.450388	0.45	0.429995	2313.62	0.929638	0.680137	0.151515	0.587097
14	Mekong	2	0.919338	0.276	0.459864	2154.4	0.725188	0.422867	0.0606061	0.402887
15	Ganges	2	0.0823481	0.243	0.773418	2756.32	0.431696	0.378259	0.121212	0.310389
16	Brahmaputra	2	0.0493411	0.322	0.46275	2910.42	0.386653	0.488381	0.272727	0.382587
17	Godavari	2	0.020632	0.305	0.606483	2900.58	0.349376	0.463777	0.212121	0.341758
18	Krishna	2	0.0222794	0.275	0.79048	2900.58	0.351463	0.421483	0.181818	0.318255
19	Mahanadi	2	0.0547721	0.23	0.496016	2900.58	0.393912	0.361331	0.242424	0.332556
20	Indus	2	0.00512935	0.22	0.636977	2499.39	0.330055	0.348576	0.0909091	0.256514
21	Mississippi	3	0.478837	0.725	0.6125	10774.2	0.952634	0.979977	0.818182	0.916931
22	Columbia	3	0.0373657	0.69	0.659698	10774.2	0.370875	0.960347	0.787879	0.706367
23	Mobile	3	0.0597146	0.715	0.549792	10774.2	0.400572	0.97509	0.848485	0.741382
24	St.Lawrence	3	0.0222143	0.616	0.506556	10576.1	0.35138	0.897226	0.878788	0.709131
25	Fraser	3	0.0376586	0.575	0.446237	8429.14	0.371257	0.851419	0.727273	0.649983
26	Amazon	2	0.0544734	0.36	0.116562	5325	0.7528	0.7528	0.666667	0.724089
27	Orinoco	2	0.00194806	0.447	0.369679	5622.28	0.326164	0.67567	0.545455	0.515763
28	Parana	2	0.0126778	0.507	0.432362	6103.49	0.339389	0.762673	0.575758	0.559273
29	Sao Francisco	2	0.00419707	0.75	0.522622	6596.82	0.328912	0.989594	0.606061	0.641522
30	Tocantins	2	0.0343354	0.57	0.488128	6596.82	0.366934	0.845387	0.636364	0.616228
31	Uruguay	2	0.00105719	0.35	0.431058	7537.73	0.325079	0.529692	0.69697	0.517247
32	Congo	1	0.0258619	0.165	0.317323	1499.69	0.356024	0.282882	0	0.212969
33	Nile	2	0.0443444	0.376	0.609048	3765.5	0.380031	0.568674	0.393939	0.447548
34	Niger	2	0.102757	0.416	0.56202	4004.21	0.460562	0.629111	0.484848	0.52484

## Sheet: Fig.6_c
GIW No.	River Name	Development stage	CI	ER	EPI	EEI	SCI	SER	SEEI,EPI	sustatinbility index (SI)
1	Rhine	3	0.354774	0.77	0.599297	14320.3	0.826486	0.994555	1	0.940347
2	Danube	3	0.0338587	0.79	0.610619	10154.8	0.366316	0.997	0.757576	0.706964
3	Elbe	3	0.0265228	0.955	0.704025	11661.6	0.356869	0.925218	0.787879	0.689989
4	Rhone	3	0.00639482	0.95	0.701195	13129.9	0.33161	0.929638	0.969697	0.743648
5	Loire	3	0.00160881	0.955	0.704025	13129.9	0.325751	0.925218	0.939394	0.730121
6	Oder	3	0.0161828	0.855	0.647416	6125.25	0.343771	0.987972	0.515152	0.615631
7	Dnieper	2	0.0326533	0.805	0.619111	2456.84	0.364755	0.997278	0.0606061	0.474213
8	Don	2	0.0117263	0.87	0.655907	3975.41	0.338205	0.9822	0.393939	0.571448
9	Volga	2	0.125769	0.89	0.667229	4096.02	0.493889	0.972427	0.424242	0.630186
10	Yangtze	3	0.999	0.79	0.610619	3668.57	0.606439	0.997044	0.363636	0.655707
11	Pearl	3	0.999	0.788	0.609487	3436.51	0.606439	0.996907	0.30303	0.635459
12	Amur	3	0.0452025	0.54	0.469094	3262.04	0.381165	0.807431	0.333333	0.50731
13	Red	2	0.368499	0.55	0.474755	2313.62	0.843559	0.820402	0.0909091	0.584957
14	Mekong	2	0.497524	0.51	0.452111	2154.4	0.965157	0.766853	0.030303	0.587438
15	Ganges	2	0.0625331	0.32	0.344552	2756.32	0.404393	0.485465	0.212121	0.367326
16	Brahmaputra	2	0.0361087	0.44	0.412484	2910.42	0.369238	0.665213	0.242424	0.425625
17	Godavari	2	0.0149828	0.42	0.401162	2900.58	0.342267	0.635148	0.272727	0.416714
18	Krishna	2	0.0120134	0.51	0.452111	2900.58	0.338562	0.766853	0.151515	0.418977
19	Mahanadi	2	0.0247011	0.51	0.452111	2900.58	0.354543	0.766853	0.181818	0.434405
20	Indus	2	0.00352643	0.32	0.344552	2499.39	0.328092	0.485465	0.121212	0.31159
21	Mississippi	3	0.492421	0.705	0.562501	10774.2	0.961929	0.96962	0.818182	0.916577
22	Columbia	3	0.0384811	0.67	0.542687	10774.2	0.372331	0.94605	0.878788	0.73239
23	Mobile	3	0.0605616	0.705	0.562501	10774.2	0.401719	0.96962	0.848485	0.739941
24	St.Lawrence	3	0.0224328	0.61	0.508721	10576.1	0.351658	0.890956	0.909091	0.717235
25	Fraser	3	0.0393704	0.55	0.474755	8429.14	0.373494	0.820402	0.727273	0.64039
26	Amazon	2	0.0516063	0.4	0.38984	5325	0.6801	0.8204	0.545455	0.681985
27	Orinoco	2	0.00167458	0.52	0.457772	5622.28	0.325831	0.780635	0.575758	0.560741
28	Parana	2	0.0116866	0.55	0.474755	6103.49	0.338155	0.820402	0.636364	0.598307
29	Sao Francisco	2	0.00406168	0.775	0.602128	6596.82	0.328747	0.99541	0.606061	0.643406
30	Tocantins	2	0.03058	0.64	0.525704	6596.82	0.362078	0.920675	0.666667	0.649807
31	Uruguay	2	0.000902483	0.41	0.395501	7537.73	0.324891	0.620047	0.69697	0.547302
32	Congo	1	0.0137652	0.31	0.338891	1499.69	0.340745	0.47097	0	0.270572
33	Nile	2	0.0326931	0.51	0.452111	3765.5	0.364806	0.766853	0.454545	0.528735
34	Niger	2	0.0806542	0.53	0.463433	4004.21	0.429333	0.794168	0.484848	0.56945

## Sheet: Fig.S11
River Name	SEI max	SEI min	SEI mean	sigma
Rhine	0.968653	0.708694	0.876867	0.0601944
Danube	0.937899	0.739219	0.866623	0.0456469
Elbe	0.90604	0.478521	0.748618	0.096997
Rhone	0.763131	0.354952	0.558817	0.0849985
Loire	0.747746	0.339568	0.543433	0.0849983
Oder	0.446154	0.415508	0.435892	0.00728666
Wisla	0.537529	0.446443	0.497407	0.0192577
Dnieper	0.5529	0.278933	0.389819	0.0596133
Don	0.584614	0.538646	0.569222	0.0109299
Volga	0.892306	0.785044	0.85639	0.0255037
Ural	0.307627	0.292309	0.297442	0.00362263
Yangtze	0.999999	0.984855	0.99488	0.00362036
Pearl	0.938461	0.923317	0.933342	0.00362036
Amur	0.753583	0.646916	0.697483	0.021987
Liao	0.584355	0.433157	0.528284	0.0345571
Yellow	0.876793	0.846156	0.856421	0.00724549
Red	0.506846	0.248534	0.359052	0.055086
Mekong	0.829935	0.527475	0.677037	0.0629573
Salween	0.491055	0.140592	0.277013	0.0775183
Irrawaddy	0.521373	0.0488516	0.230889	0.104996
Ganges	0.984264	0.87788	0.923108	0.022734
Brahmaputra	0.968424	0.710466	0.825724	0.0543405
Godavari	0.922087	0.618231	0.74881	0.0647073
Krishna	0.906702	0.602846	0.733426	0.0647073
Mahanadi	0.859935	0.403087	0.584737	0.100132
Indus	0.95236	0.496577	0.692446	0.0970609
Amu	0.644478	0.216001	0.364191	0.100239
Euphrates	0.845831	0.769426	0.800019	0.0166264
Ob	0.261298	0.184936	0.22563	0.015842
Yenisei	0.184532	0.154286	0.169242	0.00629569
Lena	0.122816	0.0770539	0.102544	0.00956652
Kolyma	0.0153237	2.4359e-07	0.00513129	0.00364345
Burdekin	0.38461	0.0934721	0.287123	0.0692236
Fitzroy	0.336452	0.0624842	0.225566	0.0596135
Flinders	0.321067	0.0471002	0.210181	0.0596133
Murray-Darling	0.812177	0.278832	0.604992	0.118076
Mississippi	0.999437	0.800757	0.928161	0.0456469
Columbia	0.859872	0.371074	0.68194	0.111511
Mobile	0.566312	0.216559	0.420412	0.0752338
St.Lawrence	0.969115	0.678065	0.866619	0.0674773
Yukon	0.167114	0.0311247	0.0973818	0.0283755
Albany	0.305754	0.0776854	0.21019	0.0489808
Brazos	0.550927	0.201174	0.405027	0.0752338
Churchill	0.459911	0.139631	0.338383	0.0716558
Colorado	0.720911	0.30919	0.564	0.0919306
Fraser	0.475296	0.155015	0.353767	0.0716559
Nelson	0.627408	0.247412	0.466554	0.0813218
Mackenzie	0.0606585	0.000166773	0.0307461	0.0125914
Amazon	0.799291	0.753952	0.774339	0.00960269
Rio Colorado	0.230468	0.138797	0.184608	0.0189
Magdalena	0.384203	0.262519	0.312855	0.0262557
Negro	0.122876	0.0617611	0.0923026	0.0126002
Orinoco	0.8301	0.662079	0.743608	0.0346858
Parana	0.829418	0.723388	0.77945	0.0221226
Parnaiba	0.430669	0.400112	0.415382	0.00630001
Sao Francisco	0.691109	0.615388	0.640984	0.0181013
Tocantins	0.675724	0.600003	0.625599	0.0181013
Uruguay	0.399838	0.353958	0.374359	0.00963356
Congo	0.812973	0.200658	0.410381	0.143944
Nile	0.875805	0.511817	0.677044	0.0764057
Niger	0.891585	0.66387	0.764175	0.0481443
Orange	0.461148	0.354388	0.394898	0.0238852
Zambezi	0.628642	0.0780851	0.271912	0.127666
Senegal	0.321852	0.0153899	0.118008	0.0728671
Cuanza	0.168719	0.0313184	0.0820835	0.0311239
Volta	0.56751	0.109351	0.277028	0.104252

[truncated: 3 more sheets: Fig.S15, Fig.S16, Fig.S17]
